# Supplementary material for: Methods detecting rhythmic gene expression are biologically relevant only for strong signal
Source: PLoS Comput Biol. 2020 Mar 17;16(3):e1007666. doi: 10.1371/journal.pcbi.1007666 (PMC7100990; doi:10.1371/journal.pcbi.1007666)
Supplement: S1 Table — Gene expression time-series datasets that come from circadian experiments. We kept data from healthy, wild-type individuals for these seven species, allowing comparisons among vertebrates and among insects. We preferred data from light-dark (LD) and ad-libitum experimental conditions whenever possible as providing a better representation of wild conditions. LD for regular alternation of light and darkness each 24h; and DD for continuous darkness usually after an entrainment to a 12h:12h light:dark. (XLSX) [file pcbi.1007666.s001.xlsx]

## Sheet: Sheet1
	Species
			Papio anubis	Mus musculus		Rattus norvegicus	Danio rerio	Drosophila melanogaster	Aedes aegypti	Anopheles gambiae
	Transcriptome profiling technique		RNA-seq	microarray	RNA-seq	microarray	microarray	RNA-seq	microarray	microarray
	Tissue	Aorta	★	★	★
		Brain stem	★	★	★
		Cerebellum	★	★	★
		Heart	★	★	★			★
		Liver	★	★	★		★
		Lung	★	★	★	★
		Muscle	★	★	★
		SCN	★	★
		White adipose	★	★	★
		Head						★	★	★
		Body						★	★
	Experimental conditions	Total period length	24h	48h	48h	72h	48h	24h	48h	48h
		Exp. conditions	LD	DD	DD	LD	LD	LD	LD	LD
		Regular sampling each	2h	2h	6h	2h	4h	3h	4h	4h
		Number of biological replicates per time-point	x1	x3	x3	x1	x3	x1	x1	x2
	References		Mure, 2018	Zhang, 2014		Sukumaran, 2011	Boyle, 2017	Gill, 2017	Leming, 2014	Rund, 2011
	Images credit: Anthony Caravaggi (mouse), Ian Quigley (zebrafish) both with license CC BY-NC-SA 3.0, wikipedia GNU GPL Muhammad Mahdi Karim (baboon), and Public Domain for other images (from http://phylopic.org/)
